# Supplementary material for: Clinical Work Experiences of Nurses Returning to Work Postpartum: A Systematic Review and Qualitative Meta‐Synthesis
Source: J Nurs Manag. 2026 Apr 20;2026:8747372. doi: 10.1155/jonm/8747372 (PMC13095848; doi:10.1155/jonm/8747372)
Supplement: Supplementary file 1 — Supporting Information Additional supporting information can be found online in the Supporting Information section. [file JONM-2026-8747372-s001.zip]

Archive with 4 entries (4 files):
- supplementary A ,Search strategy and results.docx
- supplementary B PRISMA_2020_checklist.docx
- supplementary C The ENTREQ checklist..docx
- supplementary D GRADE-CERQual evidence profile.docx
